# Supplementary material for: Platelet Storage Quality, Plasticizer Migration, and Transfusion Exposure Risk in DEHP Versus Non-DEHP Blood Storage Systems: A Mechanistic and Quantitative Comparative Analysis
Source: Cells. 2026 Jul 16;15(14):1276. doi: 10.3390/cells15141276 (PMC13406900; doi:10.3390/cells15141276)
Supplement: Supplementary file 1 [file cells-15-01276-s001.zip]

Archive with 1 entries (1 files):
- cells-4328112-supplementary.pdf
